# Supplementary material for: Application of Gross Tissue Response System in Gastric Cancer After Neoadjuvant Chemotherapy: A Primary Report of a Prospective Cohort Study
Source: Front Oncol. 2021 Nov 24;11:585006. doi: 10.3389/fonc.2021.585006 (PMC8651877; doi:10.3389/fonc.2021.585006)
Supplement: Supplementary file 4 [file Table_1.xlsx]

## Sheet: Supplementary Table 1
Supplementary Table 1 The spearman analysis between the clinical information and the rating of gross tissue response score (GTRs) in patients with gastric cancer after neoadjuvant chemotherapy
characteristic	Fib		Edema		Effusion		Total score of GTRs
	Correlation Coefficient	p value	Correlation Coefficient	p value	Correlation Coefficient	p value	Correlation Coefficient	p value
Age	-0.122	0.223	-0.088	0.378	-0.005	0.961	-0.136	0.172
Gender	-0.095	0.342	-0.075	0.456	0.016	0.873	0.08	0.421
BMI	-0.054	0.59	-0.111	0.267	-0.111	0.267	-0.095	0.343
Tumor size	-0.094	0.348	0.035	0.727	0.035	0.727	0.044	0.659
Tumor location	0.165	0.097	0.034	0.732	0.13	0.194	0.063	0.532
Lauren Classification	-0.155	0.122	-0.071	0.481	0.075	0.453	-0.089	0.376
Borramnn classification	0.086	0.393	0.009	0.93	0.077	0.442	0.088	0.381
Differentiate	-0.066	0.515	0.081	0.42	0.081	0.42	-0.028	0.78
cTNMstage	0.156	0.118	0.215	0.03	0.263	0.008	0.265	0.007
T stage	0.155	0.12	0.21	0.034	0.21	0.034	0.335	0.001
N stage	0.084	0.399	0.078	0.437	0.078	0.437	0.037	0.708
M stage	0.052	0.602	0.069	0.49	0.216	0.029	0.175	0.079
Chemo Cycle	0.159	0.111	0.086	0.388	0.191	0.054	0.008	0.937
Chemo regimen	0.021	0.832	0.297	0.002	0.426	0	0.143	0.152
RECIST	0.111	0.267	0.245	0.013	0.245	0.013	0.105	0.295
Lap vs open	0.121	0.224	0	1	0.112	0.263	-0.018	0.858
Gastrectomy type	-0.004	0.969	0.045	0.656	-0.04	0.692	-0.006	0.956
Operation time	0.066	0.512	0.108	0.278	0.108	0.278	0.241	0.015
Inraoperation blood loss	-0.009	0.926	0.209	0.035	0.209	0.035	0.06	0.549
Tumore Regression grade	0.106	0.288	0.131	0.188	0.014	0.89	-0.05	0.618
No. of Lymph nodes metastasis	0.057	0.569	0.138	0.168	0.162	0.103	0.137	0.171
No. of Lymph nodes harvested	-0.189	0.057	-0.081	0.42	0.055	0.586	-0.038	0.705
Postoperative complications in 30-Day	-0.036	0.717	0.086	0.388	0.086	0.388	0.21	0.034
Adverse reaction of chemotherapy	0.031	0.76	-0.087	0.385	-0.087	0.385	0.044	0.657
Average collagen fiber content	0.311	0.025	0.289	0.038	0.25	0.074	0.545	0
BMI Body mass index, LN lymph node, NAC neoadjuvant chemotherapy, LN lymph node, Lap laparoscopy surgery, Open open abdominal surgery.RECIST Response Evaluation Criteria in Solid Tumors
